# Supplementary material for: Functional Identification of AcsR, a MarR Family Transcriptional Regulator Involved in the Regulation of Aromatic Compound-Degrading Genes in Corynebacterium glutamicum
Source: Microorganisms. 2026 Apr 18;14(4):920. doi: 10.3390/microorganisms14040920 (PMC13118786; doi:10.3390/microorganisms14040920)
Supplement: Supplementary file 1 [file microorganisms-14-00920-s001.zip]

Archive with 1 entries (1 files):
- microorganisms-4233791-supplementary.pdf
